# Supplementary material for: Intracellular Signaling Responses Induced by Radiation within an In Vitro Bone Metastasis Model after Pre-Treatment with an Estrone Analogue
Source: Cells. 2021 Aug 17;10(8):2105. doi: 10.3390/cells10082105 (PMC8394480; doi:10.3390/cells10082105)
Supplement: Supplementary file 1 [file cells-10-02105-s001.zip]

Archive with 1 entries (1 files):
- cells-1263444-supplementary.pdf
